# Supplementary material for: The Potential Habitat Response of Cyclobalanopsis gilva to Climate Change
Source: Plants (Basel). 2024 Aug 22;13(16):2336. doi: 10.3390/plants13162336 (PMC11360705; doi:10.3390/plants13162336)
Supplement: Supplementary file 1 [file plants-13-02336-s001.zip]

Archive with 10 entries (9 files):
- supplementary materials/
- supplementary materials/Figure S1 avg.diff.AUC .pdf
- supplementary materials/Figure S2 avg.test.AUC .pdf
- supplementary materials/Figure S3 avg.test.or10pct .pdf
- supplementary materials/Figure S4 avg.test.orMTP .pdf
- supplementary materials/Figure S5 delta.AICc .pdf
- supplementary materials/Table S1 Distribution point of Cyclobalanopsis gilva .xlsx
- supplementary materials/Table S2 Evaluation metrics of Maxent model generated by ENMeval .csv
- supplementary materials/Table S3  Pearson correlation analysis_Cyclobalanopsis gilva .xlsx
- supplementary materials/Table S4 Maximum, minimum and average values of climate variables.xlsx
