# Supplementary material for: The Potential Habitat Response of Cyclobalanopsis gilva to Climate Change
Source: Plants (Basel). 2024 Aug 22;13(16):2336. doi: 10.3390/plants13162336 (PMC11360705; doi:10.3390/plants13162336)
Supplement: Supplementary file 1 [file plants-13-02336-s001.zip › supplementary materials/Table S1 Distribution point of Cyclobalanopsis gilva .xlsx]

## Sheet: Sheet1
Species	Lon	Lat	Location	probability of species existence
Cyclobalanopsis gilva	110.662	31.7362	Shennongjia Forest District, Hubei Province, China	0.168993
Cyclobalanopsis gilva	110.09	28.6488	Guzhang County, Tujia and Miao Autonomous Prefecture, Xiangxi, Hunan Province, China	0.474366
Cyclobalanopsis gilva	109.776	28.3303	Jishou City, Xiangxi Tujia and Miao Autonomous Prefecture, Hunan Province, China	0.34012
Cyclobalanopsis gilva	111.757	27.5158	Lianyuan, Loudi City, Hunan Province, China	0.756655
Cyclobalanopsis gilva	115.185	25.2676	Xinfeng County, Ganzhou, Jiangxi Province, China	0.438196
Cyclobalanopsis gilva	109.409	26.4467	Jingzhou Miao and Dong Autonomous County, Huaihua City, Hunan Province, China	0.551985
Cyclobalanopsis gilva	112.994	28.6367	Xiangyin County, Yueyang City, Hunan Province, China	0.581941
Cyclobalanopsis gilva	107.225	27.5174	Bozhou District, Zunyi City, Guizhou Province, China	0.392518
Cyclobalanopsis gilva	107.931	28.2614	Dejiang County, Tongren, Guizhou, China	0.476961
Cyclobalanopsis gilva	113.922	28.5921	Pingjiang County, Yueyang City, Hunan Province, China	0.613469
Cyclobalanopsis gilva	106.553	25.9549	Changshun County, Qiannan Buyi and Miao Autonomous Prefecture, Guizhou Province, China	0.296537
Cyclobalanopsis gilva	116.728	23.8209	Chaoan District, Chaozhou City, Guangdong Province, China	0.406422
Cyclobalanopsis gilva	118.903	30.113	Lin 'an District, Hangzhou City, Zhejiang Province, China	0.577495
Cyclobalanopsis gilva	116.671	29.8171	Pengze County, Jiujiang City, Jiangxi Province, China	0.481707
Cyclobalanopsis gilva	112.712	27.2617	Nanyue District, Hengyang City, Hunan Province, China	0.651935
Cyclobalanopsis gilva	116.863	29.9253	Pengze County, Jiujiang City, Jiangxi Province, China	0.553962
Cyclobalanopsis gilva	121.111	24.5219	Wufeng Township, Hsinchu County, Taiwan Province, China	0.853023
Cyclobalanopsis gilva	110.179	29.3836	Sangzhi County, Zhangjiajie City, Hunan Province, China	0.469072
Cyclobalanopsis gilva	122.049	30.0717	Dinghai District, Zhoushan City, Zhejiang Province, China	0.575897
Cyclobalanopsis gilva	104.754	27.3163	Hezhang County, Bijie, Guizhou Province, China	0.216923
Cyclobalanopsis gilva	110.324	26.3459	Chengbu Miao Autonomous County, Shaoyang, Hunan Province, China	0.602097
Cyclobalanopsis gilva	110.524	27.6024	Xupu county, Huaihua city, Hunan Province, China	0.581825
Cyclobalanopsis gilva	107.958	25.9512	Sandu Shui Autonomous County, Qiannan Buyi and Miao Autonomous Prefecture, Guizhou Province, China	0.408029
Cyclobalanopsis gilva	109.683	30.0333	Xuen County, Enshi Tujia and Miao Autonomous Prefecture, Hubei Province, China	0.473644
Cyclobalanopsis gilva	120.867	23.9167	Guoxin Township, Nantou County, Taiwan Province, China	0.397593
Cyclobalanopsis gilva	121.218	24.1139	Renai Township, Nantou County, Taiwan Province, China	0.851458
Cyclobalanopsis gilva	121.567	24.2667	Xiulin Township, Hualien County, Taiwan Province, China	0.850598
Cyclobalanopsis gilva	121.433	24.7333	Fuxing District, Taoyuan City, Taiwan Province	0.864299
Cyclobalanopsis gilva	116.326	26.8373	Guangchang County, Fuzhou City, Jiangxi Province, China	0.33858
Cyclobalanopsis gilva	109.154	26.1358	Liping County, Qiandongnan Miao and Dong Autonomous Prefecture, Guizhou Province, China	0.509367
Cyclobalanopsis gilva	116.358	25.8336	Changting County, Longyan, Fujian Province, China	0.323315
Cyclobalanopsis gilva	112.949	25.4	Yizhang County, Chenzhou city, Hunan Province, China	0.410259
Cyclobalanopsis gilva	113.184	24.8138	Ruyuan Yao Autonomous County, Shaoguan City, Guangdong Province, China	0.461361
Cyclobalanopsis gilva	119.902	27.2053	Zherong County, Ningde City, Fujian Province, China	0.667093
Cyclobalanopsis gilva	121.628	29.9852	Zhenhai District, Ningbo City, Zhejiang Province, China	0.370477
Cyclobalanopsis gilva	106.089	25.7497	Ziyun Miao Buyi Autonomous County, Anshun City, Guizhou Province, China	0.265139
Cyclobalanopsis gilva	120.936	24.5817	Shitan Township, Miaoli County, Taiwan Province, China	0.44717
Cyclobalanopsis gilva	121.789	24.8482	Tou Cheng Town, Yilan County, Taiwan Province, China	0.748918
Cyclobalanopsis gilva	120.49	23.4712	Luliao Li, East District, Chiayi City, Taiwan Province, China	0.107524
Cyclobalanopsis gilva	121.22	24.7676	Kansai Town, Hsinchu County, Taiwan Province, China	0.621867
Cyclobalanopsis gilva	105.356	27.4493	Qixingguan District, Bijie City, Guizhou Province, China	0.297219
Cyclobalanopsis gilva	120.566	27.6619	Pingyang County, Wenzhou City, Zhejiang Province, China	0.706654
Cyclobalanopsis gilva	120.75	24.4333	Tongxiao Town, Miaoli County, Taiwan Province, China	0.348262
Cyclobalanopsis gilva	108.056	25.2806	Libo County, Qiannan Buyi and Miao Autonomous Prefecture, Guizhou Province, China	0.314586
Cyclobalanopsis gilva	104.628	27.1222	Hezhang County, Bijie, Guizhou Province, China	0.220324
Cyclobalanopsis gilva	108.964	26.2747	Liping County, Qiandongnan Miao and Dong Autonomous Prefecture, Guizhou Province, China	0.556424
Cyclobalanopsis gilva	108.264	26.0362	Rongjiang County, Qiandongnan Miao and Dong Autonomous Prefecture, Guizhou Province, China	0.32482
Cyclobalanopsis gilva	110.252	26.1315	Chengbu Miao Autonomous County, Shaoyang, Hunan Province, China	0.641124
Cyclobalanopsis gilva	110.67	28.1942	Xupu county, Huaihua city, Hunan Province, China	0.590472
Cyclobalanopsis gilva	112.918	24.9328	Yizhang County, Chenzhou city, Hunan Province, China	0.652819
Cyclobalanopsis gilva	109.724	26.8818	Huitong County, Huaihua City, Hunan Province, China	0.541662
Cyclobalanopsis gilva	110.267	28.8052	Yongshun County, Xiangxi Tujia and Miao Autonomous Prefecture, Hunan Province, China	0.45461
Cyclobalanopsis gilva	116.561	27.8664	Linchuan District, Fuzhou City, Jiangxi Province, China	0.40612
Cyclobalanopsis gilva	119.114	27.0565	Pingnan County, Ningde, Fujian Province, China	0.586161
Cyclobalanopsis gilva	112.689	24.2539	Yangshan, Qingyuan City, Guangdong Province, China	0.44275
Cyclobalanopsis gilva	109.827	26.3741	Tongdao Dong Autonomous County, Huaihua City, Hunan Province, China	0.567901
Cyclobalanopsis gilva	110.291	26.5952	Suining County, Shaoyang City, Hunan Province, China	0.598666
Cyclobalanopsis gilva	118.153	27.0442	Jianou City, Nanping City, Fujian Province, China	0.431181
Cyclobalanopsis gilva	116.271	27.1448	Nanfeng County, Fuzhou City, Jiangxi Province	0.474454
Cyclobalanopsis gilva	118.936	27.2815	Zhenghe County, Nanping City, Fujian Province, China	0.558049
Cyclobalanopsis gilva	121.269	28.9367	Linhai City, Taizhou, Zhejiang Province, China	0.705535
Cyclobalanopsis gilva	117.907	29.1905	Wuyuan County, Shangrao City, Jiangxi Province, China	0.528679
Cyclobalanopsis gilva	109.485	26.698	Jingzhou Miao and Dong Autonomous County, Huaihua City, Hunan Province, China	0.545182
Cyclobalanopsis gilva	121.682	29.755	Yinzhou District, Ningbo, Zhejiang, China	0.781798
Cyclobalanopsis gilva	117.955	27.6329	Wuyishan City, Nanping City, Fujian Province, China	0.340731
Cyclobalanopsis gilva	118.77	26.2243	Minqing County, Fuzhou, Fujian Province, China	0.58433
Cyclobalanopsis gilva	109.927	29.7037	Sangzhi County, Zhangjiajie City, Hunan Province, China	0.377258
Cyclobalanopsis gilva	109.516	26.0101	Tongdao Dong Autonomous County, Huaihua City, Hunan Province, China	0.575491
Cyclobalanopsis gilva	109.663	26.5896	Jingzhou Miao and Dong Autonomous County, Huaihua City, Hunan Province, China	0.508616
Cyclobalanopsis gilva	118.533	27.303	Jianou City, Nanping City, Fujian Province, China	0.58896
Cyclobalanopsis gilva	109.842	29.0142	Yongshun County, Xiangxi Tujia and Miao Autonomous Prefecture, Hunan Province, China	0.314404
Cyclobalanopsis gilva	113.238	25.9936	Zixing City, Chenzhou City, Hunan Province, China	0.520243
Cyclobalanopsis gilva	113.133	26.1301	Yongxing County, Chenzhou City, Hunan Province, China	0.500481
