# Supplementary material for: The Potential Habitat Response of Cyclobalanopsis gilva to Climate Change
Source: Plants (Basel). 2024 Aug 22;13(16):2336. doi: 10.3390/plants13162336 (PMC11360705; doi:10.3390/plants13162336)
Supplement: Supplementary file 1 [file plants-13-02336-s001.zip › supplementary materials/Table S2 Evaluation metrics of Maxent model generated by ENMeval .csv]

	settings	features	rm	train.AUC	avg.test.AUC	var.test.AUC	avg.diff.AUC	var.diff.AUC	avg.test.orMTP	var.test.orMTP	avg.test.or10pct	var.test.or10pct	AICc	delta.AICc	w.AIC	parameters
1	L_0.1	L	0.1	0.8851	0.877419053	0.000721768	0.011514986	0.000871141	0.028594771	0.001091995	0.113737162	0.000598183	1680.623054	26.96777924	7.30E-08	8
2	LQ_0.1	LQ	0.1	0.9033	0.87968469	0.000524897	0.026381066	0.00110707	0.031746032	0.001385739	0.151931606	0.002307953	1669.043002	15.38772713	2.39E-05	16
3	H_0.1	H	0.1	0.5248	0.589264211	0.061547525	0.0340605	0.005779391	0.035714286	0.005102041	0.071428571	0.020408163	NA	NA	NA	72
4	LQH_0.1	LQH	0.1	0.5248	0.589496726	0.061869172	0.03331684	0.005448953	0.035714286	0.005102041	0.071428571	0.020408163	NA	NA	NA	72
5	LQHP_0.1	LQHP	0.1	0.5255	0.590308333	0.063161092	0.032946547	0.005287993	0.035714286	0.005102041	0.035714286	0.005102041	NA	NA	NA	75
6	LQHPT_0.1	LQHPT	0.1	0.5255	0.590308333	0.063161092	0.032946547	0.005287993	0.035714286	0.005102041	0.035714286	0.005102041	NA	NA	NA	75
7	HPT_0.1	HPT	0.1	0.5248	0.530050595	0.138976468	0.031185367	0.003758481	0.035714286	0.005102041	0.035714286	0.005102041	NA	NA	NA	72
8	QPT_0.1	QPT	0.1	0.9128	0.884052496	0.001533617	0.029177124	0.002589197	0.041666667	0.006944444	0.170430672	0.005153154	1742.085841	88.43056574	3.29E-21	30
9	L_0.2	L	0.2	0.885	0.877191998	0.000672175	0.011295295	0.00083049	0.028594771	0.001091995	0.113737162	0.000598183	1679.293213	25.63793782	1.42E-07	8
10	LQ_0.2	LQ	0.2	0.9022	0.879273489	0.000608743	0.024822951	0.001104083	0.031746032	0.001385739	0.19012605	0.009515407	1657.396766	3.741491684	0.008066872	14
11	H_0.2	H	0.2	0.5068	0.591336979	0.064904021	0.030558434	0.004309002	0.017857143	0.00127551	0.071428571	0.020408163	NA	NA	NA	37
12	LQH_0.2	LQH	0.2	0.7529	0.598485962	0.062049716	0.025525424	0.004616071	0.017857143	0.00127551	0.071428571	0.020408163	NA	NA	NA	50
13	LQHP_0.2	LQHP	0.2	0.5134	0.668833358	0.076004896	0.059088542	0.005585368	0.063492063	0.005542958	0.109126984	0.015888763	NA	NA	NA	116
14	LQHPT_0.2	LQHPT	0.2	0.5134	0.668833358	0.076004896	0.059088542	0.005585368	0.063492063	0.005542958	0.109126984	0.015888763	NA	NA	NA	116
15	HPT_0.2	HPT	0.2	0.5134	0.589380729	0.061876844	0.031753856	0.004786329	0.035714286	0.005102041	0.053571429	0.011479592	NA	NA	NA	71
16	QPT_0.2	QPT	0.2	0.9068	0.883246747	0.001146089	0.024456677	0.001840051	0.013888889	0.000771605	0.159197012	0.004009883	1683.152155	29.49687985	2.06E-08	23
17	L_0.3	L	0.3	0.8848	0.877172317	0.000637445	0.010986625	0.000795012	0.028594771	0.001091995	0.114554155	0.003030093	1678.656895	25.00162036	1.95E-07	8
18	LQ_0.3	LQ	0.3	0.9013	0.879482672	0.000532515	0.023428409	0.001048807	0.031746032	0.001385739	0.179709384	0.010601085	1655.268716	1.613440825	0.023377904	13
19	H_0.3	H	0.3	0.5217	0.681163393	0.09012347	0.037320828	0.004548552	0.063492063	0.005542958	0.119047619	0.024943311	NA	NA	NA	35
20	LQH_0.3	LQH	0.3	0.495	0.684237426	0.092796762	0.041012981	0.004728892	0.063492063	0.005542958	0.077380952	0.008078231	NA	NA	NA	53
21	LQHP_0.3	LQHP	0.3	0.5136	0.675858805	0.084964137	0.051045882	0.007798647	0.077380952	0.008078231	0.136904762	0.027352608	NA	NA	NA	60
22	LQHPT_0.3	LQHPT	0.3	0.5136	0.675858805	0.084964137	0.051045882	0.007798647	0.077380952	0.008078231	0.136904762	0.027352608	NA	NA	NA	60
23	HPT_0.3	HPT	0.3	0.598	0.666510863	0.086669897	0.051534793	0.003856929	0.056547619	0.004854025	0.136904762	0.027352608	NA	NA	NA	59
24	QPT_0.3	QPT	0.3	0.9017	0.879424322	0.000520483	0.022833262	0.00103054	0.031746032	0.001385739	0.131419234	0.002427768	1667.11564	13.46036483	6.26E-05	17
25	L_0.4	L	0.4	0.8846	0.876939789	0.000608937	0.010652367	0.00075942	0.028594771	0.001091995	0.128443044	0.001616564	1678.310855	24.65557971	2.32E-07	8
26	LQ_0.4	LQ	0.4	0.8997	0.878937449	0.00040213	0.021797134	0.000884985	0.031746032	0.001385739	0.190943044	0.00355044	1657.647435	3.992160407	0.00711661	13
27	H_0.4	H	0.4	0.9282	0.66953855	0.093132923	0.04166517	0.006573735	0.017857143	0.00127551	0.094537815	0.01334063	1788.525646	134.8703712	2.71E-31	24
28	LQH_0.4	LQH	0.4	0.5806	0.608958929	0.090489064	0.017125547	0.000833866	0.017857143	0.00127551	0.035714286	0.005102041	NA	NA	NA	45
29	LQHP_0.4	LQHP	0.4	0.9202	0.601296429	0.092713759	0.015787351	0.000158499	0.017857143	0.00127551	0.035714286	0.005102041	1858.241927	204.5866527	1.97E-46	34
30	LQHPT_0.4	LQHPT	0.4	0.9202	0.601296429	0.092713759	0.015787351	0.000158499	0.017857143	0.00127551	0.035714286	0.005102041	1858.241927	204.5866527	1.97E-46	34
31	HPT_0.4	HPT	0.4	0.9282	0.756554908	0.070579354	0.066401628	0.008784777	0.060340803	0.002114626	0.235877684	0.039546592	1788.525646	134.8703712	2.71E-31	24
32	QPT_0.4	QPT	0.4	0.8995	0.879528447	0.000390187	0.019005698	0.000801814	0.013888889	0.000771605	0.131419234	0.002427768	1660.477613	6.822338291	0.001728653	14
33	L_0.5	L	0.5	0.8842	0.876839737	0.000564216	0.009800545	0.000686537	0.028594771	0.001091995	0.128443044	0.001616564	1678.131006	24.47573072	2.54E-07	8
34	LQ_0.5	LQ	0.5	0.8983	0.878382445	0.000338004	0.020428482	0.000794354	0.031746032	0.001385739	0.163165266	0.000204657	1657.071049	3.415774641	0.009493662	12
35	H_0.5	H	0.5	0.9179	0.680022321	0.101569386	0.034236563	0.006548678	0.05952381	0.006235828	0.073412698	0.010975687	1854.240506	200.5852311	1.45E-45	30
36	LQH_0.5	LQH	0.5	0.9154	0.69568244	0.115819777	0.010116052	0.000192594	0.017857143	0.00127551	0.05952381	0.006235828	1805.949967	152.2946924	4.45E-35	28
37	LQHP_0.5	LQHP	0.5	0.9138	0.777938819	0.070241307	0.045100629	0.00482491	0.05952381	0.006235828	0.145308123	0.020965739	1822.720973	169.0656982	1.02E-38	27
38	LQHPT_0.5	LQHPT	0.5	0.9138	0.777938819	0.070241307	0.045100629	0.00482491	0.05952381	0.006235828	0.145308123	0.020965739	1822.720973	169.0656982	1.02E-38	27
39	HPT_0.5	HPT	0.5	0.9166	0.866386661	0.004766555	0.048918284	0.006157248	0.060340803	0.002114626	0.190447012	0.019341073	1864.089608	210.4343329	1.06E-47	37
40	QPT_0.5	QPT	0.5	0.8983	0.880370639	0.000381168	0.016419767	0.000709173	0.013888889	0.000771605	0.131419234	0.002427768	1659.611825	5.956550576	0.002665086	13
41	L_0.6	L	0.6	0.8837	0.876459826	0.000519907	0.009176213	0.000607362	0.028594771	0.001091995	0.128443044	0.001616564	1678.362235	24.70696029	2.26E-07	8
42	LQ_0.6	LQ	0.6	0.8971	0.878622222	0.000312274	0.018394662	0.000716919	0.013888889	0.000771605	0.152748599	0.000541424	1656.145933	2.490658601	0.015077181	11
43	H_0.6	H	0.6	0.5068	0.799994179	0.063619372	0.049559998	0.003657931	0.087301587	0.004913076	0.183502568	0.007371471	NA	NA	NA	33
44	LQH_0.6	LQH	0.6	0.5068	0.773759308	0.081248176	0.012869799	0.000857688	0	0	0.06197479	0.006960137	NA	NA	NA	33
45	LQHP_0.6	LQHP	0.6	0.5068	0.783899341	0.082392854	0.034411649	0.001943307	0.045634921	0.003039179	0.131419234	0.014773448	NA	NA	NA	38
46	LQHPT_0.6	LQHPT	0.6	0.5068	0.783899341	0.082392854	0.034411649	0.001943307	0.045634921	0.003039179	0.131419234	0.014773448	NA	NA	NA	38
47	HPT_0.6	HPT	0.6	0.9123	0.702465161	0.111685127	0.012584873	0.000862931	0.017857143	0.00127551	0.06197479	0.006960137	1827.286314	173.6310397	1.04E-39	34
48	QPT_0.6	QPT	0.6	0.8963	0.881067074	0.000411326	0.015618567	0.000649732	0.028594771	0.001091995	0.131419234	0.002427768	1659.62357	5.968295464	0.002649482	12
49	L_0.7	L	0.7	0.8832	0.876504772	0.00050815	0.008614799	0.000525408	0.028594771	0.001091995	0.128443044	0.001616564	1678.812262	25.15698752	1.80E-07	8
50	LQ_0.7	LQ	0.7	0.8955	0.879634535	0.000334208	0.016567732	0.000707319	0.013888889	0.000771605	0.149276377	0.00084658	1655.795281	2.140006676	0.01796649	10
51	H_0.7	H	0.7	0.9099	0.883058832	0.00107727	0.031153461	0.001228501	0.045634921	0.003039179	0.194736228	0.006886428	2268.261395	614.6061203	1.82E-135	58
52	LQH_0.7	LQH	0.7	0.9103	0.789214268	0.085180688	0.026644756	0.001634801	0.027777778	0.00308642	0.145308123	0.020965739	1932.016141	278.3608662	1.88E-62	47
53	LQHP_0.7	LQHP	0.7	0.9109	0.883179043	0.001448362	0.029596793	0.001957854	0.045634921	0.003039179	0.180847339	0.015899293	2060.285314	406.6300395	2.63E-90	53
54	LQHPT_0.7	LQHPT	0.7	0.9109	0.883179043	0.001448362	0.029596793	0.001957854	0.045634921	0.003039179	0.180847339	0.015899293	2060.285314	406.6300395	2.63E-90	53
55	HPT_0.7	HPT	0.7	0.9112	0.787685148	0.084101359	0.029570121	0.001870549	0.060340803	0.002114626	0.117530345	0.010124366	2324.564048	670.9087734	1.08E-147	59
56	QPT_0.7	QPT	0.7	0.8948	0.881296806	0.000454718	0.015379456	0.000626854	0.028594771	0.001091995	0.131419234	0.002427768	1659.119251	5.463976073	0.003409357	11
57	L_0.8	L	0.8	0.8826	0.876575894	0.000502539	0.008544154	0.00051745	0.028594771	0.001091995	0.110585901	0.002205689	1676.316726	22.66145096	6.28E-07	7
58	LQ_0.8	LQ	0.8	0.8952	0.880594526	0.00036585	0.014944546	0.000726918	0.013888889	0.000771605	0.163165266	0.000204657	1653.703352	0.048076896	0.051135207	9
59	H_0.8	H	0.8	0.9073	0.886443088	0.001017359	0.025134606	0.001351166	0.04248366	0.002862147	0.152252568	0.00920849	1923.706182	270.0509069	1.20E-60	49
60	LQH_0.8	LQH	0.8	0.9083	0.789794158	0.085557108	0.025289398	0.001537383	0.027777778	0.00308642	0.117530345	0.010124366	1827.828123	174.1728484	7.91E-40	43
61	LQHP_0.8	LQHP	0.8	0.9091	0.788549387	0.084455763	0.026190631	0.00152068	0.04248366	0.002862147	0.131419234	0.014773448	1826.935294	173.2800194	1.24E-39	43
62	LQHPT_0.8	LQHPT	0.8	0.9091	0.788549387	0.084455763	0.026190631	0.00152068	0.04248366	0.002862147	0.131419234	0.014773448	1826.935294	173.2800194	1.24E-39	43
63	HPT_0.8	HPT	0.8	0.908	0.883116362	0.001074338	0.028842171	0.001472376	0.045634921	0.003039179	0.19820845	0.007960759	1816.256744	162.6014687	2.57E-37	42
64	QPT_0.8	QPT	0.8	0.8941	0.881631517	0.000502175	0.015128182	0.000599795	0.013888889	0.000771605	0.131419234	0.002427768	1657.602082	3.946807108	0.007279835	10
65	L_0.9	L	0.9	0.8819	0.876463263	0.000501626	0.008525345	0.000520516	0.028594771	0.001091995	0.110585901	0.002205689	1676.563518	22.90824315	5.56E-07	7
66	LQ_0.9	LQ	0.9	0.895	0.881452684	0.000417924	0.013401715	0.000778158	0.013888889	0.000771605	0.173581933	0.000735946	1654.025373	0.370097836	0.043530541	9
67	H_0.9	H	0.9	0.9059	0.886626999	0.001009037	0.024083333	0.001323172	0.027777778	0.00308642	0.141835901	0.011556941	1798.566063	144.9107884	1.79E-33	40
68	LQH_0.9	LQH	0.9	0.9066	0.790431857	0.085846245	0.024462555	0.001447602	0.013888889	0.000771605	0.117530345	0.010124366	1731.249444	77.59416957	7.41E-19	32
69	LQHP_0.9	LQHP	0.9	0.9068	0.886106556	0.001076303	0.024029631	0.00140291	0.027777778	0.00308642	0.176558123	0.012762979	1730.795627	77.14035179	9.30E-19	32
70	LQHPT_0.9	LQHPT	0.9	0.9068	0.886106556	0.001076303	0.024029631	0.00140291	0.027777778	0.00308642	0.176558123	0.012762979	1730.795627	77.14035179	9.30E-19	32
71	HPT_0.9	HPT	0.9	0.9059	0.88528413	0.000970085	0.024696663	0.001419284	0.045634921	0.003039179	0.177375117	0.009134376	1738.983475	85.32819982	1.55E-20	33
72	QPT_0.9	QPT	0.9	0.8936	0.881743865	0.000532293	0.014653547	0.00058937	0.013888889	0.000771605	0.121002568	0.001882701	1658.489951	4.834675726	0.004670069	10
73	L_1	L	1	0.881	0.876477452	0.000498827	0.00847274	0.000515003	0.028594771	0.001091995	0.110585901	0.002205689	1674.42821	20.77293473	1.62E-06	6
74	LQ_1	LQ	1	0.8946	0.8821916	0.000457304	0.012925678	0.000775435	0.027777778	0.00308642	0.15572479	0.003474541	1654.519868	0.864593037	0.033995059	9
75	H_1	H	1	0.9046	0.88700742	0.001008527	0.023033602	0.001242057	0.027777778	0.00308642	0.162669234	0.007728095	1749.0381	95.38282509	1.02E-22	34
76	LQH_1	LQH	1	0.9049	0.888901031	0.001192139	0.02258011	0.001393625	0.013888889	0.000771605	0.127947012	0.007293662	1728.026402	74.37112713	3.71E-18	31
77	LQHP_1	LQHP	1	0.9048	0.886112875	0.001086042	0.023329891	0.001278656	0.027777778	0.00308642	0.152252568	0.00920849	1734.219544	80.56426871	1.68E-19	32
78	LQHPT_1	LQHPT	1	0.9048	0.886112875	0.001086042	0.023329891	0.001278656	0.027777778	0.00308642	0.152252568	0.00920849	1734.219544	80.56426871	1.68E-19	32
79	HPT_1	HPT	1	0.9038	0.885264049	0.000938519	0.023307736	0.001280256	0.045634921	0.003039179	0.162669234	0.007728095	1729.371432	75.71615675	1.89E-18	31
80	QPT_1	QPT	1	0.8934	0.881671013	0.000533469	0.014400477	0.000581074	0.013888889	0.000771605	0.121002568	0.001882701	1656.327599	2.672324446	0.013768033	9
81	L_1.1	L	1.1	0.881	0.876512458	0.000500572	0.008423123	0.00051715	0.028594771	0.001091995	0.110585901	0.002205689	1674.514974	20.85969953	1.55E-06	6
82	LQ_1.1	LQ	1.1	0.8945	0.882729725	0.000500052	0.012850733	0.000767657	0.027777778	0.00308642	0.15572479	0.003474541	1655.011716	1.356440816	0.026583515	9
83	H_1.1	H	1.1	0.9035	0.886995547	0.001037012	0.022394298	0.001232852	0.027777778	0.00308642	0.162669234	0.007728095	1718.98727	65.33199497	3.41E-16	29
84	LQH_1.1	LQH	1.1	0.9048	0.888563254	0.001201196	0.021935648	0.001319455	0.013888889	0.000771605	0.127947012	0.007293662	1691.8848	38.22952486	2.62E-10	24
85	LQHP_1.1	LQHP	1.1	0.903	0.886504882	0.001115688	0.022560804	0.001238117	0.027777778	0.00308642	0.141835901	0.011556941	1672.810989	19.15571423	3.63E-06	19
86	LQHPT_1.1	LQHPT	1.1	0.903	0.886504882	0.001115688	0.022560804	0.001238117	0.027777778	0.00308642	0.141835901	0.011556941	1672.810989	19.15571423	3.63E-06	19
87	HPT_1.1	HPT	1.1	0.9025	0.88546753	0.000958459	0.022327586	0.001252984	0.013888889	0.000771605	0.162669234	0.007728095	1685.68207	32.02679496	5.82E-09	22
88	QPT_1.1	QPT	1.1	0.8933	0.88160255	0.00054073	0.014119732	0.000571852	0.013888889	0.000771605	0.121002568	0.001882701	1656.70346	3.048185042	0.01140919	9
89	L_1.2	L	1.2	0.8809	0.876500737	0.000499362	0.008364867	0.000514572	0.028594771	0.001091995	0.110585901	0.002205689	1674.627317	20.97204193	1.46E-06	6
90	LQ_1.2	LQ	1.2	0.8941	0.883741432	0.000576687	0.01261094	0.000762344	0.027777778	0.00308642	0.141835901	0.003840892	1655.573645	1.918370396	0.020072014	9
91	H_1.2	H	1.2	0.9026	0.887154333	0.001039303	0.021965464	0.001188147	0.027777778	0.00308642	0.152252568	0.00920849	1720.837315	67.18203997	1.35E-16	29
92	LQH_1.2	LQH	1.2	0.9042	0.888457051	0.001157957	0.020933649	0.00128078	0.013888889	0.000771605	0.127947012	0.007293662	1668.79266	15.13738473	2.70E-05	18
93	LQHP_1.2	LQHP	1.2	0.9018	0.886632435	0.001118501	0.0221166	0.001195265	0.027777778	0.00308642	0.152252568	0.00920849	1682.348378	28.69310337	3.08E-08	21
94	LQHPT_1.2	LQHPT	1.2	0.9018	0.886632435	0.001118501	0.0221166	0.001195265	0.027777778	0.00308642	0.152252568	0.00920849	1682.348378	28.69310337	3.08E-08	21
95	HPT_1.2	HPT	1.2	0.9015	0.885362771	0.000975331	0.021834429	0.001207677	0.013888889	0.000771605	0.162669234	0.007728095	1687.729272	34.07399709	2.09E-09	22
96	QPT_1.2	QPT	1.2	0.893	0.881580556	0.000575485	0.014029772	0.000573428	0.013888889	0.000771605	0.121002568	0.001882701	1657.250237	3.594962412	0.008680078	9
97	L_1.3	L	1.3	0.8809	0.876440822	0.000501737	0.008350425	0.000517221	0.028594771	0.001091995	0.110585901	0.002205689	1674.728089	21.07281448	1.39E-06	6
98	LQ_1.3	LQ	1.3	0.8937	0.884293871	0.000621837	0.012394033	0.000755521	0.027777778	0.00308642	0.141835901	0.003840892	1656.192268	2.536993019	0.0147319	9
99	H_1.3	H	1.3	0.9022	0.887479765	0.001029152	0.021468764	0.001148886	0.027777778	0.00308642	0.152252568	0.00920849	1716.261931	62.6066557	1.33E-15	28
100	LQH_1.3	LQH	1.3	0.9032	0.88777038	0.00105564	0.020374656	0.001248897	0.013888889	0.000771605	0.138363679	0.005331013	1659.735015	6.079740099	0.002505884	15
101	LQHP_1.3	LQHP	1.3	0.9015	0.88680543	0.001115102	0.021714635	0.001163379	0.027777778	0.00308642	0.152252568	0.00920849	1667.964018	14.30874358	4.09E-05	17
102	LQHPT_1.3	LQHPT	1.3	0.9015	0.88680543	0.001115102	0.021714635	0.001163379	0.027777778	0.00308642	0.152252568	0.00920849	1667.964018	14.30874358	4.09E-05	17
103	HPT_1.3	HPT	1.3	0.9008	0.88552191	0.001026556	0.021501616	0.001181265	0.013888889	0.000771605	0.162669234	0.007728095	1670.071867	16.4165923	1.43E-05	17
104	QPT_1.3	QPT	1.3	0.8929	0.881603764	0.000608846	0.01409043	0.000567346	0.013888889	0.000771605	0.121002568	0.001882701	1660.319742	6.664466792	0.001870636	10
105	L_1.4	L	1.4	0.8808	0.876433379	0.000505626	0.008337263	0.000517495	0.028594771	0.001091995	0.110585901	0.002205689	1674.832752	21.17747696	1.32E-06	6
106	LQ_1.4	LQ	1.4	0.8933	0.884703803	0.000659558	0.01216012	0.000743865	0.027777778	0.00308642	0.141835901	0.003840892	1656.878845	3.223570452	0.010451301	9
107	H_1.4	H	1.4	0.9017	0.88750974	0.001007947	0.021114912	0.001120154	0.027777778	0.00308642	0.152252568	0.00920849	1697.510552	43.85527691	1.57E-11	24
108	LQH_1.4	LQH	1.4	0.9033	0.887739292	0.001031067	0.020041764	0.0012114	0.013888889	0.000771605	0.148780345	0.00423642	1663.631373	9.97609866	0.000357172	16
109	LQHP_1.4	LQHP	1.4	0.9009	0.886843981	0.001127821	0.021506443	0.001144612	0.027777778	0.00308642	0.152252568	0.00920849	1672.718482	19.06320714	3.80E-06	18
110	LQHPT_1.4	LQHPT	1.4	0.9009	0.886843981	0.001127821	0.021506443	0.001144612	0.027777778	0.00308642	0.152252568	0.00920849	1672.718482	19.06320714	3.80E-06	18
111	HPT_1.4	HPT	1.4	0.9002	0.885642513	0.001036907	0.021201072	0.001141329	0.013888889	0.000771605	0.162669234	0.007728095	1668.148642	14.49336769	3.73E-05	16
112	QPT_1.4	QPT	1.4	0.892	0.881770606	0.000635277	0.013957591	0.000559784	0.013888889	0.000771605	0.121002568	0.001882701	1661.590539	7.935264501	0.000990921	10
113	L_1.5	L	1.5	0.8808	0.876363318	0.000509774	0.008337293	0.000519746	0.028594771	0.001091995	0.110585901	0.002205689	1674.919395	21.26412022	1.26E-06	6
114	LQ_1.5	LQ	1.5	0.8928	0.884952143	0.000679677	0.011731055	0.000741072	0.027777778	0.00308642	0.141835901	0.003840892	1657.639158	3.983883127	0.007146124	9
115	H_1.5	H	1.5	0.9014	0.887625123	0.000982024	0.020725163	0.001077954	0.013888889	0.000771605	0.152252568	0.00920849	1689.758608	36.10333337	7.58E-10	22
116	LQH_1.5	LQH	1.5	0.9028	0.887783147	0.001044831	0.019824194	0.001165152	0.013888889	0.000771605	0.148780345	0.00423642	1661.239892	7.584617179	0.001180813	15
117	LQHP_1.5	LQHP	1.5	0.9005	0.886949749	0.00112833	0.021126263	0.001109234	0.027777778	0.00308642	0.152252568	0.00920849	1669.871679	16.21640411	1.58E-05	17
118	LQHPT_1.5	LQHPT	1.5	0.9005	0.886949749	0.00112833	0.021126263	0.001109234	0.027777778	0.00308642	0.152252568	0.00920849	1669.871679	16.21640411	1.58E-05	17
119	HPT_1.5	HPT	1.5	0.9	0.885983214	0.001065836	0.020736045	0.001088514	0.013888889	0.000771605	0.162669234	0.007728095	1665.593822	11.93854742	0.000133887	15
120	QPT_1.5	QPT	1.5	0.8915	0.881723795	0.000663382	0.014034629	0.000553073	0.013888889	0.000771605	0.121002568	0.001882701	1665.126092	11.47081728	0.000169162	11
121	L_1.6	L	1.6	0.8807	0.876326306	0.00051519	0.008333061	0.000522312	0.028594771	0.001091995	0.100169234	0.003396732	1675.034962	21.37968687	1.19E-06	6
122	LQ_1.6	LQ	1.6	0.8923	0.885006587	0.000689465	0.011656557	0.000720779	0.027777778	0.00308642	0.141835901	0.003840892	1655.692772	2.037497308	0.018911365	8
123	H_1.6	H	1.6	0.9011	0.887785277	0.000954143	0.020278506	0.00103119	0.013888889	0.000771605	0.141835901	0.011556941	1695.192001	41.53672622	5.01E-11	23
124	LQH_1.6	LQH	1.6	0.9027	0.887553396	0.0010099	0.019447437	0.00110106	0.013888889	0.000771605	0.162669234	0.007728095	1655.622822	1.967546764	0.019584498	13
125	LQHP_1.6	LQHP	1.6	0.8998	0.887031606	0.00113728	0.02055775	0.001085156	0.013888889	0.000771605	0.162669234	0.007728095	1661.433588	7.778313672	0.001071816	14
126	LQHPT_1.6	LQHPT	1.6	0.8998	0.887031606	0.00113728	0.02055775	0.001085156	0.013888889	0.000771605	0.162669234	0.007728095	1661.433588	7.778313672	0.001071816	14
127	HPT_1.6	HPT	1.6	0.8997	0.886182525	0.001072758	0.020171427	0.0010494	0.013888889	0.000771605	0.162669234	0.007728095	1673.010897	19.35562202	3.28E-06	17
128	QPT_1.6	QPT	1.6	0.8909	0.881665486	0.000682543	0.014011271	0.000543906	0.013888889	0.000771605	0.110585901	0.002205689	1660.582702	6.927427024	0.001640167	9
129	L_1.7	L	1.7	0.8807	0.876345946	0.000517129	0.008257772	0.000519849	0.028594771	0.001091995	0.100169234	0.003396732	1675.154145	21.49887035	1.12E-06	6
130	LQ_1.7	LQ	1.7	0.8921	0.884921882	0.000697031	0.011597652	0.000713716	0.027777778	0.00308642	0.141835901	0.003840892	1655.999576	2.344301272	0.016221882	8
131	H_1.7	H	1.7	0.9007	0.8876463	0.000917702	0.020047406	0.000976548	0.013888889	0.000771605	0.141835901	0.011556941	1691.983961	38.32868588	2.49E-10	22
132	LQH_1.7	LQH	1.7	0.902	0.887158851	0.00097308	0.019233816	0.001072248	0.013888889	0.000771605	0.162669234	0.007728095	1662.880875	9.225600073	0.000519812	15
133	LQHP_1.7	LQHP	1.7	0.8996	0.887094754	0.001123786	0.020221201	0.001065382	0.013888889	0.000771605	0.162669234	0.007728095	1665.126444	11.47116946	0.000169132	15
134	LQHPT_1.7	LQHPT	1.7	0.8996	0.887094754	0.001123786	0.020221201	0.001065382	0.013888889	0.000771605	0.162669234	0.007728095	1665.126444	11.47116946	0.000169132	15
135	HPT_1.7	HPT	1.7	0.8991	0.886216842	0.001056559	0.019866896	0.001003953	0.013888889	0.000771605	0.162669234	0.007728095	1667.04278	13.38750546	6.49E-05	15
136	QPT_1.7	QPT	1.7	0.8909	0.88167351	0.000703282	0.014006891	0.000533547	0.013888889	0.000771605	0.110585901	0.002205689	1660.748318	7.093042961	0.00150982	9
137	L_1.8	L	1.8	0.8806	0.876314524	0.000522342	0.008231355	0.000521701	0.028594771	0.001091995	0.100169234	0.003396732	1675.270972	21.61569724	1.06E-06	6
138	LQ_1.8	LQ	1.8	0.892	0.884762233	0.000687821	0.011517256	0.000693101	0.027777778	0.00308642	0.141835901	0.003840892	1653.655275	0	0.052379312	7
139	H_1.8	H	1.8	0.9004	0.887758599	0.000900072	0.019593016	0.000945277	0.013888889	0.000771605	0.141835901	0.011556941	1684.909429	31.25415384	8.56E-09	20
140	LQH_1.8	LQH	1.8	0.9008	0.886929708	0.000964306	0.01895779	0.001065255	0.013888889	0.000771605	0.162669234	0.007728095	1667.613795	13.9585204	4.88E-05	16
141	LQHP_1.8	LQHP	1.8	0.8993	0.887314423	0.001144164	0.019983125	0.001034387	0.013888889	0.000771605	0.162669234	0.007728095	1672.497941	18.84266571	4.24E-06	17
142	LQHPT_1.8	LQHPT	1.8	0.8993	0.887314423	0.001144164	0.019983125	0.001034387	0.013888889	0.000771605	0.162669234	0.007728095	1672.497941	18.84266571	4.24E-06	17
143	HPT_1.8	HPT	1.8	0.8985	0.886338591	0.001037396	0.019504084	0.000967522	0.013888889	0.000771605	0.162669234	0.007728095	1682.361243	28.70596841	3.06E-08	19
144	QPT_1.8	QPT	1.8	0.8907	0.881587318	0.000715864	0.014002982	0.000518363	0.013888889	0.000771605	0.110585901	0.002205689	1658.511881	4.856606095	0.004619141	8
145	L_1.9	L	1.9	0.8805	0.876248566	0.00052784	0.008269367	0.000521495	0.028594771	0.001091995	0.100169234	0.003396732	1675.389178	21.73390342	9.99E-07	6
146	LQ_1.9	LQ	1.9	0.892	0.884631173	0.000682412	0.011529883	0.000688747	0.027777778	0.00308642	0.131419234	0.002427768	1653.864707	0.20943216	0.04717177	7
147	H_1.9	H	1.9	0.9001	0.887533205	0.000879579	0.019435015	0.000919426	0.013888889	0.000771605	0.152252568	0.00920849	1685.99498	32.33970549	4.97E-09	20
148	LQH_1.9	LQH	1.9	0.9002	0.886723942	0.000959307	0.018738988	0.001042987	0.013888889	0.000771605	0.162669234	0.007728095	1661.992165	8.336890282	0.000810638	14
149	LQHP_1.9	LQHP	1.9	0.8988	0.887187016	0.001141685	0.019832217	0.001016592	0.013888889	0.000771605	0.162669234	0.007728095	1676.700071	23.04479587	5.19E-07	18
150	LQHPT_1.9	LQHPT	1.9	0.8988	0.887187016	0.001141685	0.019832217	0.001016592	0.013888889	0.000771605	0.162669234	0.007728095	1676.700071	23.04479587	5.19E-07	18
151	HPT_1.9	HPT	1.9	0.898	0.8863471	0.001060155	0.019343092	0.000954856	0.013888889	0.000771605	0.162669234	0.007728095	1672.594032	18.93875671	4.04E-06	16
152	QPT_1.9	QPT	1.9	0.8907	0.881559114	0.000732478	0.013965697	0.000503758	0.013888889	0.000771605	0.110585901	0.002205689	1658.736937	5.081662002	0.004127536	8
153	L_2	L	2	0.8805	0.876250468	0.000533407	0.008263753	0.000519581	0.028594771	0.001091995	0.100169234	0.003396732	1675.505164	21.8498894	9.43E-07	6
154	LQ_2	LQ	2	0.8919	0.88454458	0.000676377	0.011537755	0.000686127	0.027777778	0.00308642	0.131419234	0.002427768	1654.040775	0.385499799	0.043196601	7
155	H_2	H	2	0.8999	0.887455903	0.000867139	0.019163293	0.000880121	0.013888889	0.000771605	0.152252568	0.00920849	1675.700669	22.04539427	8.55E-07	17
156	LQH_2	LQH	2	0.8997	0.886381855	0.000911256	0.018359953	0.001006976	0.013888889	0.000771605	0.162669234	0.007728095	1659.497054	5.841779219	0.002822497	13
157	LQHP_2	LQHP	2	0.8985	0.887199974	0.001151992	0.019705404	0.000993263	0.013888889	0.000771605	0.162669234	0.007728095	1677.597599	23.94232371	3.31E-07	18
158	LQHPT_2	LQHPT	2	0.8985	0.887199974	0.001151992	0.019705404	0.000993263	0.013888889	0.000771605	0.162669234	0.007728095	1677.597599	23.94232371	3.31E-07	18
159	HPT_2	HPT	2	0.8974	0.886379272	0.001039806	0.019003623	0.000917716	0.013888889	0.000771605	0.162669234	0.007728095	1667.088874	13.43359955	6.34E-05	14
160	QPT_2	QPT	2	0.8906	0.881600346	0.000741088	0.013781187	0.000478545	0.013888889	0.000771605	0.110585901	0.002205689	1659.017538	5.362263643	0.003587228	8
161	L_2.1	L	2.1	0.8804	0.876235587	0.000538848	0.008258286	0.000520271	0.028594771	0.001091995	0.100169234	0.003396732	1675.626554	21.97127922	8.87E-07	6
162	LQ_2.1	LQ	2.1	0.8919	0.88451326	0.000683502	0.011560058	0.000684677	0.027777778	0.00308642	0.131419234	0.002427768	1654.16677	0.511494715	0.040559269	7
163	H_2.1	H	2.1	0.8998	0.887479952	0.000864472	0.018920116	0.000854104	0.013888889	0.000771605	0.162669234	0.007728095	1676.461692	22.80641721	5.85E-07	17
164	LQH_2.1	LQH	2.1	0.8994	0.885851697	0.00088171	0.018202801	0.000985506	0.013888889	0.000771605	0.162669234	0.007728095	1657.091468	3.436192993	0.009397232	12
165	LQHP_2.1	LQHP	2.1	0.8979	0.887035971	0.001141737	0.019644578	0.000978197	0.013888889	0.000771605	0.162669234	0.007728095	1678.482275	24.82700037	2.13E-07	18
166	LQHPT_2.1	LQHPT	2.1	0.8979	0.887035971	0.001141737	0.019644578	0.000978197	0.013888889	0.000771605	0.162669234	0.007728095	1678.482275	24.82700037	2.13E-07	18
167	HPT_2.1	HPT	2.1	0.8972	0.886247415	0.001045993	0.018918673	0.000896433	0.028594771	0.001091995	0.162669234	0.007728095	1670.823433	17.16815806	9.80E-06	15
168	QPT_2.1	QPT	2.1	0.8905	0.881448633	0.000753449	0.013816551	0.000470878	0.013888889	0.000771605	0.110585901	0.002205689	1659.250014	5.594738783	0.003193579	8
169	L_2.2	L	2.2	0.8804	0.87620872	0.000544282	0.008242801	0.000521652	0.028594771	0.001091995	0.100169234	0.003396732	1675.745635	22.09036038	8.36E-07	6
170	LQ_2.2	LQ	2.2	0.8918	0.884469919	0.000688538	0.011614688	0.00067919	0.027777778	0.00308642	0.131419234	0.002427768	1654.404264	0.748988814	0.036017945	7
171	H_2.2	H	2.2	0.8995	0.887434783	0.00086132	0.018727447	0.000833626	0.013888889	0.000771605	0.162669234	0.007728095	1670.596114	16.94083968	1.10E-05	15
172	LQH_2.2	LQH	2.2	0.899	0.885535907	0.00082114	0.017841491	0.000950821	0.013888889	0.000771605	0.162669234	0.007728095	1657.627128	3.971853625	0.007189236	12
173	LQHP_2.2	LQHP	2.2	0.8976	0.887068032	0.001114518	0.019277996	0.000909609	0.013888889	0.000771605	0.162669234	0.007728095	1672.249932	18.59465741	4.80E-06	16
174	LQHPT_2.2	LQHPT	2.2	0.8976	0.887068032	0.001114518	0.019277996	0.000909609	0.013888889	0.000771605	0.162669234	0.007728095	1672.249932	18.59465741	4.80E-06	16
175	HPT_2.2	HPT	2.2	0.8969	0.886119299	0.00104816	0.018680467	0.000880057	0.028594771	0.001091995	0.162669234	0.007728095	1665.309691	11.65441616	0.000154325	13
176	QPT_2.2	QPT	2.2	0.8904	0.881310547	0.000764236	0.013865483	0.000462524	0.028594771	0.001091995	0.110585901	0.002205689	1659.485323	5.830048202	0.002839101	8
177	L_2.3	L	2.3	0.8803	0.876177756	0.000552174	0.008229386	0.000522724	0.028594771	0.001091995	0.110585901	0.002205689	1675.867429	22.21215382	7.87E-07	6
178	LQ_2.3	LQ	2.3	0.8917	0.884469519	0.000697319	0.011611649	0.000677126	0.027777778	0.00308642	0.131419234	0.002427768	1654.603711	0.948435851	0.032599396	7
179	H_2.3	H	2.3	0.8993	0.887371785	0.000851223	0.018633376	0.000811514	0.013888889	0.000771605	0.152252568	0.00920849	1668.110171	14.45489601	3.80E-05	14
180	LQH_2.3	LQH	2.3	0.8986	0.885170153	0.000791043	0.017598481	0.000935202	0.013888889	0.000771605	0.162669234	0.007728095	1658.225966	4.570690939	0.005329014	12
181	LQHP_2.3	LQHP	2.3	0.8975	0.886872628	0.001115187	0.019208972	0.000903723	0.013888889	0.000771605	0.162669234	0.007728095	1669.243603	15.58832849	2.16E-05	15
182	LQHPT_2.3	LQHPT	2.3	0.8975	0.886872628	0.001115187	0.019208972	0.000903723	0.013888889	0.000771605	0.162669234	0.007728095	1669.243603	15.58832849	2.16E-05	15
183	HPT_2.3	HPT	2.3	0.8965	0.885935764	0.001045951	0.018515098	0.00086558	0.028594771	0.001091995	0.162669234	0.007728095	1666.203597	12.5483217	9.87E-05	13
184	QPT_2.3	QPT	2.3	0.8903	0.881191121	0.000775248	0.013839212	0.000455189	0.028594771	0.001091995	0.110585901	0.002205689	1659.74111	6.085835673	0.002498258	8
185	L_2.4	L	2.4	0.8803	0.87616511	0.000555379	0.00819535	0.000521988	0.028594771	0.001091995	0.110585901	0.002205689	1675.995559	22.34028385	7.38E-07	6
186	LQ_2.4	LQ	2.4	0.8917	0.884516747	0.000707414	0.01159359	0.000671458	0.027777778	0.00308642	0.121002568	0.001882701	1654.814976	1.159700939	0.029331477	7
187	H_2.4	H	2.4	0.8991	0.8870916	0.000833934	0.018693162	0.000776985	0.013888889	0.000771605	0.152252568	0.00920849	1665.774903	12.119628	0.000122297	13
188	LQH_2.4	LQH	2.4	0.8981	0.885165068	0.000784489	0.01741292	0.000902528	0.013888889	0.000771605	0.162669234	0.007728095	1656.018702	2.363427461	0.01606749	11
189	LQHP_2.4	LQHP	2.4	0.8969	0.886684632	0.001118017	0.019134764	0.000899563	0.013888889	0.000771605	0.162669234	0.007728095	1670.144667	16.48939219	1.38E-05	15
190	LQHPT_2.4	LQHPT	2.4	0.8969	0.886684632	0.001118017	0.019134764	0.000899563	0.013888889	0.000771605	0.162669234	0.007728095	1670.144667	16.48939219	1.38E-05	15
191	HPT_2.4	HPT	2.4	0.8961	0.885657283	0.001038352	0.018413129	0.000853875	0.028594771	0.001091995	0.152252568	0.00920849	1670.02461	16.36933547	1.46E-05	14
192	QPT_2.4	QPT	2.4	0.8902	0.881038758	0.000776906	0.013745631	0.000435546	0.028594771	0.001091995	0.110585901	0.002205689	1660.010664	6.355388733	0.002183256	8
193	L_2.5	L	2.5	0.8802	0.876144023	0.000563583	0.008206015	0.000524916	0.028594771	0.001091995	0.110585901	0.002205689	1676.12428	22.46900516	6.92E-07	6
194	LQ_2.5	LQ	2.5	0.8916	0.884532923	0.000710157	0.01153456	0.000663923	0.027777778	0.00308642	0.121002568	0.001882701	1655.028818	1.37354324	0.026357163	7
195	H_2.5	H	2.5	0.8989	0.887092533	0.000809653	0.018429509	0.00075322	0.013888889	0.000771605	0.152252568	0.00920849	1669.639026	15.9837513	1.77E-05	14
196	LQH_2.5	LQH	2.5	0.8976	0.88525871	0.000776692	0.017069896	0.000878688	0.013888889	0.000771605	0.162669234	0.007728095	1659.543872	5.8885968	0.002757193	12
197	LQHP_2.5	LQHP	2.5	0.8966	0.886534874	0.001108311	0.018960585	0.000867563	0.013888889	0.000771605	0.162669234	0.007728095	1670.63486	16.97958535	1.08E-05	15
198	LQHPT_2.5	LQHPT	2.5	0.8966	0.886534874	0.001108311	0.018960585	0.000867563	0.013888889	0.000771605	0.162669234	0.007728095	1670.63486	16.97958535	1.08E-05	15
199	HPT_2.5	HPT	2.5	0.8957	0.88541786	0.001022033	0.018292217	0.000845388	0.028594771	0.001091995	0.152252568	0.00920849	1664.791756	11.13648125	0.000199942	12
200	QPT_2.5	QPT	2.5	0.8901	0.880845827	0.000789575	0.013827305	0.000427525	0.028594771	0.001091995	0.110585901	0.002205689	1660.227983	6.572708404	0.001958458	8
201	L_2.6	L	2.6	0.8801	0.876101738	0.000572088	0.008213402	0.000527899	0.028594771	0.001091995	0.110585901	0.002205689	1676.235584	22.58030928	6.54E-07	6
202	LQ_2.6	LQ	2.6	0.8916	0.884566143	0.000718087	0.011511375	0.000658936	0.027777778	0.00308642	0.121002568	0.001882701	1655.241567	1.586292566	0.023697402	7
203	H_2.6	H	2.6	0.8987	0.886684409	0.000786521	0.01852863	0.000726076	0.013888889	0.000771605	0.141835901	0.011556941	1670.367112	16.71183766	1.23E-05	14
204	LQH_2.6	LQH	2.6	0.8974	0.885294395	0.000792241	0.016864009	0.000856147	0.013888889	0.000771605	0.162669234	0.007728095	1659.946921	6.291645946	0.00225396	12
205	LQHP_2.6	LQHP	2.6	0.8959	0.886214026	0.001069264	0.018826376	0.000848112	0.028594771	0.001091995	0.162669234	0.007728095	1668.408723	14.75344772	3.28E-05	14
206	LQHPT_2.6	LQHPT	2.6	0.8959	0.886214026	0.001069264	0.018826376	0.000848112	0.028594771	0.001091995	0.162669234	0.007728095	1668.408723	14.75344772	3.28E-05	14
207	HPT_2.6	HPT	2.6	0.8952	0.885257114	0.001008567	0.018154246	0.000835275	0.028594771	0.001091995	0.152252568	0.00920849	1659.937287	6.282012495	0.002264843	10
208	QPT_2.6	QPT	2.6	0.89	0.880693248	0.000795747	0.013809118	0.000416899	0.028594771	0.001091995	0.110585901	0.002205689	1660.540377	6.8851025	0.001675247	8
209	L_2.7	L	2.7	0.88	0.876096092	0.000577212	0.008203425	0.000526296	0.028594771	0.001091995	0.110585901	0.002205689	1676.379889	22.72461437	6.09E-07	6
210	LQ_2.7	LQ	2.7	0.8915	0.884556202	0.000730587	0.01150054	0.000661962	0.027777778	0.00308642	0.110585901	0.002205689	1655.428725	1.773449862	0.021580427	7
211	H_2.7	H	2.7	0.8986	0.886440126	0.000779087	0.018625011	0.000705181	0.013888889	0.000771605	0.131419234	0.014773448	1668.07391	14.41863561	3.87E-05	13
212	LQH_2.7	LQH	2.7	0.8967	0.885389839	0.00079894	0.016643448	0.000838694	0.013888889	0.000771605	0.148780345	0.00423642	1661.268128	7.612852807	0.00116426	12
213	LQHP_2.7	LQHP	2.7	0.8956	0.886102708	0.001077118	0.018853629	0.000834685	0.028594771	0.001091995	0.162669234	0.007728095	1665.976124	12.32084883	0.000110591	13
214	LQHPT_2.7	LQHPT	2.7	0.8956	0.886102708	0.001077118	0.018853629	0.000834685	0.028594771	0.001091995	0.162669234	0.007728095	1665.976124	12.32084883	0.000110591	13
215	HPT_2.7	HPT	2.7	0.8948	0.885152232	0.00100494	0.018047262	0.000823041	0.028594771	0.001091995	0.152252568	0.00920849	1663.32853	9.673254703	0.000415565	11
216	QPT_2.7	QPT	2.7	0.8899	0.88061369	0.000805251	0.013773171	0.000412879	0.028594771	0.001091995	0.110585901	0.002205689	1660.817878	7.162603589	0.00145821	8
217	L_2.8	L	2.8	0.88	0.876111089	0.000577672	0.008161534	0.000522335	0.028594771	0.001091995	0.095880019	0.000487028	1676.504874	22.8495988	5.72E-07	6
218	LQ_2.8	LQ	2.8	0.8914	0.884617409	0.000739089	0.011425247	0.000657272	0.027777778	0.00308642	0.110585901	0.002205689	1655.618418	1.963142894	0.019627669	7
219	H_2.8	H	2.8	0.8983	0.886467454	0.000775596	0.018535123	0.000688572	0.013888889	0.000771605	0.117530345	0.010124366	1675.137886	21.48261124	1.13E-06	15
220	LQH_2.8	LQH	2.8	0.8963	0.885451618	0.00080153	0.016422492	0.000812416	0.013888889	0.000771605	0.145308123	0.002447221	1661.866372	8.211096835	0.000863262	12
221	LQHP_2.8	LQHP	2.8	0.8953	0.886041775	0.00108754	0.018655222	0.000814546	0.028594771	0.001091995	0.162669234	0.007728095	1666.593695	12.93841993	8.12E-05	13
222	LQHPT_2.8	LQHPT	2.8	0.8953	0.886041775	0.00108754	0.018655222	0.000814546	0.028594771	0.001091995	0.162669234	0.007728095	1666.593695	12.93841993	8.12E-05	13
223	HPT_2.8	HPT	2.8	0.8945	0.885031431	0.001009387	0.017997743	0.00081363	0.028594771	0.001091995	0.152252568	0.00920849	1661.187911	7.532636649	0.001211905	10
224	QPT_2.8	QPT	2.8	0.8897	0.880558164	0.000815312	0.013750644	0.000406215	0.028594771	0.001091995	0.110585901	0.002205689	1661.0962	7.440925479	0.001268771	8
225	L_2.9	L	2.9	0.8799	0.876064436	0.000581292	0.008160097	0.000523824	0.028594771	0.001091995	0.095880019	0.000487028	1676.609057	22.95378253	5.43E-07	6
226	LQ_2.9	LQ	2.9	0.8913	0.88462295	0.000747995	0.011363499	0.000652323	0.027777778	0.00308642	0.110585901	0.002205689	1655.871337	2.216061868	0.017296095	7
227	H_2.9	H	2.9	0.8982	0.886399008	0.000776891	0.018483968	0.000667015	0.013888889	0.000771605	0.103641457	0.007018494	1669.587255	15.93198059	1.82E-05	13
228	LQH_2.9	LQH	2.9	0.896	0.885425255	0.000812193	0.01631092	0.00079842	0.013888889	0.000771605	0.145308123	0.002447221	1662.54828	8.893005529	0.000613858	12
229	LQHP_2.9	LQHP	2.9	0.8949	0.885817314	0.001092114	0.018699094	0.000801213	0.028594771	0.001091995	0.162669234	0.007728095	1670.270842	16.61556729	1.29E-05	14
230	LQHPT_2.9	LQHPT	2.9	0.8949	0.885817314	0.001092114	0.018699094	0.000801213	0.028594771	0.001091995	0.162669234	0.007728095	1670.270842	16.61556729	1.29E-05	14
231	HPT_2.9	HPT	2.9	0.894	0.88488937	0.001008727	0.017927618	0.00080247	0.028594771	0.001091995	0.138363679	0.005331013	1664.667517	11.01224246	0.000212756	11
232	QPT_2.9	QPT	2.9	0.8896	0.880485002	0.000836464	0.013748847	0.000400498	0.028594771	0.001091995	0.110585901	0.002205689	1661.42403	7.76875495	0.001076951	8
233	L_3	L	3	0.8798	0.876005245	0.000591485	0.008236886	0.000524685	0.028594771	0.001091995	0.095880019	0.000487028	1676.770732	23.11545758	5.01E-07	6
234	LQ_3	LQ	3	0.891	0.884596293	0.000760299	0.01138033	0.000649671	0.027777778	0.00308642	0.110585901	0.002205689	1656.232309	2.577033747	0.014439894	7
235	H_3	H	3	0.8979	0.886275732	0.000780213	0.018409733	0.000645585	0.013888889	0.000771605	0.089752568	0.005455832	1673.545319	19.89004451	2.51E-06	14
236	LQH_3	LQH	3	0.8955	0.885368795	0.000818197	0.016189225	0.000777862	0.013888889	0.000771605	0.145308123	0.002447221	1666.246899	12.59162391	9.66E-05	13
237	LQHP_3	LQHP	3	0.8946	0.885674104	0.001101022	0.018553708	0.000784249	0.028594771	0.001091995	0.152252568	0.00920849	1670.797416	17.14214075	9.93E-06	14
238	LQHPT_3	LQHPT	3	0.8946	0.885674104	0.001101022	0.018553708	0.000784249	0.028594771	0.001091995	0.152252568	0.00920849	1670.797416	17.14214075	9.93E-06	14
239	HPT_3	HPT	3	0.8936	0.884755824	0.001008142	0.01789269	0.000789587	0.028594771	0.001091995	0.138363679	0.005331013	1662.5958	8.9405253	0.000599445	10
240	QPT_3	QPT	3	0.8895	0.88029881	0.000834836	0.013736479	0.000396819	0.028594771	0.001091995	0.110585901	0.002205689	1661.712408	8.057133134	0.000932343	8
241	L_3.1	L	3.1	0.8797	0.87593826	0.000598104	0.008298067	0.00052491	0.028594771	0.001091995	0.095880019	0.000487028	1676.918263	23.2629877	4.65E-07	6
242	LQ_3.1	LQ	3.1	0.891	0.884554501	0.000763597	0.011376543	0.000642481	0.027777778	0.00308642	0.110585901	0.002205689	1656.428819	2.773544229	0.013088573	7
243	H_3.1	H	3.1	0.8976	0.886248777	0.000783529	0.018449392	0.000635611	0.013888889	0.000771605	0.089752568	0.005455832	1674.441098	20.78582281	1.61E-06	14
244	LQH_3.1	LQH	3.1	0.8949	0.885351269	0.000826481	0.016027827	0.000759104	0.013888889	0.000771605	0.145308123	0.002447221	1664.044247	10.38897204	0.000290552	12
245	LQHP_3.1	LQHP	3.1	0.8942	0.885619903	0.00111373	0.018496145	0.000771785	0.028594771	0.001091995	0.138363679	0.005331013	1678.037356	24.38208143	2.66E-07	16
246	LQHPT_3.1	LQHPT	3.1	0.8942	0.885619903	0.00111373	0.018496145	0.000771785	0.028594771	0.001091995	0.138363679	0.005331013	1678.037356	24.38208143	2.66E-07	16
247	HPT_3.1	HPT	3.1	0.8932	0.884587561	0.001020808	0.017873423	0.000780841	0.028594771	0.001091995	0.12447479	0.002996746	1668.945081	15.2898065	2.51E-05	12
248	QPT_3.1	QPT	3.1	0.8893	0.880247409	0.000846283	0.013683607	0.000389948	0.028594771	0.001091995	0.110585901	0.002205689	1662.022362	8.367087058	0.000798491	8
249	L_3.2	L	3.2	0.8796	0.875918334	0.000603609	0.008331538	0.000522754	0.028594771	0.001091995	0.095880019	0.000487028	1677.067157	23.41188219	4.32E-07	6
250	LQ_3.2	LQ	3.2	0.8909	0.884578681	0.000770365	0.011318271	0.000635549	0.027777778	0.00308642	0.095880019	0.000487028	1659.331089	5.675814141	0.003066708	8
251	H_3.2	H	3.2	0.8974	0.88612343	0.000777137	0.018429346	0.000610386	0.013888889	0.000771605	0.089752568	0.005455832	1675.248306	21.59303089	1.07E-06	14
252	LQH_3.2	LQH	3.2	0.8945	0.885369182	0.000836224	0.015839094	0.000738806	0.013888889	0.000771605	0.145308123	0.002447221	1658.970475	5.315200182	0.003672643	10
253	LQHP_3.2	LQHP	3.2	0.8934	0.885441678	0.001124484	0.018374989	0.00077064	0.028594771	0.001091995	0.138363679	0.005331013	1678.954338	25.29906321	1.68E-07	16
254	LQHPT_3.2	LQHPT	3.2	0.8934	0.885441678	0.001124484	0.018374989	0.00077064	0.028594771	0.001091995	0.138363679	0.005331013	1678.954338	25.29906321	1.68E-07	16
255	HPT_3.2	HPT	3.2	0.8928	0.884518992	0.001032994	0.017832247	0.000764322	0.028594771	0.001091995	0.12447479	0.002996746	1666.777194	13.12191929	7.41E-05	11
256	QPT_3.2	QPT	3.2	0.8891	0.880129572	0.00085366	0.013636379	0.000383988	0.028594771	0.001091995	0.110585901	0.002205689	1662.364138	8.708863626	0.00067306	8
257	L_3.3	L	3.3	0.8796	0.875864687	0.000605866	0.008344483	0.00052279	0.028594771	0.001091995	0.095880019	0.000487028	1677.212613	23.55733838	4.02E-07	6
258	LQ_3.3	LQ	3.3	0.8905	0.884591	0.000780918	0.011274373	0.000634979	0.027777778	0.00308642	0.095880019	0.000487028	1659.858335	6.203059807	0.002356039	8
259	H_3.3	H	3.3	0.8974	0.886082108	0.000793826	0.018484529	0.000602115	0.013888889	0.000771605	0.089752568	0.005455832	1672.998452	19.34317749	3.30E-06	13
260	LQH_3.3	LQH	3.3	0.8942	0.88538701	0.000846459	0.015627686	0.000721627	0.013888889	0.000771605	0.145308123	0.002447221	1662.321345	8.666070336	0.000687617	11
261	LQHP_3.3	LQHP	3.3	0.8928	0.885321303	0.001124175	0.018323088	0.000758063	0.028594771	0.001091995	0.114058123	0.004573592	1670.263002	16.60772754	1.30E-05	13
262	LQHPT_3.3	LQHPT	3.3	0.8928	0.885321303	0.001124175	0.018323088	0.000758063	0.028594771	0.001091995	0.114058123	0.004573592	1670.263002	16.60772754	1.30E-05	13
263	HPT_3.3	HPT	3.3	0.8923	0.884485002	0.001032969	0.017629999	0.000758833	0.028594771	0.001091995	0.12447479	0.002996746	1673.35537	19.70009481	2.76E-06	13
264	QPT_3.3	QPT	3.3	0.889	0.88005681	0.000866333	0.013575012	0.000376697	0.028594771	0.001091995	0.110585901	0.002205689	1662.67862	9.023344912	0.000575129	8
265	L_3.4	L	3.4	0.8795	0.875819922	0.000607499	0.008369045	0.000520139	0.028594771	0.001091995	0.095880019	0.000487028	1677.354166	23.6988911	3.74E-07	6
266	LQ_3.4	LQ	3.4	0.8903	0.884575874	0.000789313	0.011234608	0.000633397	0.027777778	0.00308642	0.095880019	0.000487028	1657.747092	4.091817378	0.00677069	7
267	H_3.4	H	3.4	0.8969	0.885965473	0.000793298	0.018449161	0.000580519	0.013888889	0.000771605	0.089752568	0.005455832	1680.086607	26.43133244	9.54E-08	15
268	LQH_3.4	LQH	3.4	0.8938	0.885354432	0.000857775	0.015472439	0.000701343	0.013888889	0.000771605	0.131419234	0.002427768	1660.166039	6.510764234	0.002020065	10
269	LQHP_3.4	LQHP	3.4	0.8924	0.885291045	0.001138131	0.018145195	0.000739564	0.028594771	0.001091995	0.114058123	0.004573592	1667.96843	14.31315483	4.08E-05	12
270	LQHPT_3.4	LQHPT	3.4	0.8924	0.885291045	0.001138131	0.018145195	0.000739564	0.028594771	0.001091995	0.114058123	0.004573592	1667.96843	14.31315483	4.08E-05	12
271	HPT_3.4	HPT	3.4	0.8917	0.884449346	0.001038619	0.01747821	0.000749817	0.028594771	0.001091995	0.12447479	0.002996746	1668.284738	14.6294628	3.49E-05	11
272	QPT_3.4	QPT	3.4	0.8889	0.879947785	0.000884186	0.013540576	0.00037168	0.028594771	0.001091995	0.110585901	0.002205689	1662.998415	9.343140359	0.000490143	8
273	L_3.5	L	3.5	0.8794	0.875768188	0.000610548	0.00839373	0.000516686	0.028594771	0.001091995	0.095880019	0.000487028	1677.532893	23.87761788	3.42E-07	6
274	LQ_3.5	LQ	3.5	0.8902	0.884644636	0.000800385	0.011133779	0.000631137	0.027777778	0.00308642	0.095880019	0.000487028	1657.974249	4.318974036	0.00604375	7
275	H_3.5	H	3.5	0.8968	0.885747987	0.000786009	0.018508912	0.000563666	0.013888889	0.000771605	0.089752568	0.005455832	1677.735524	24.08024929	3.09E-07	14
276	LQH_3.5	LQH	3.5	0.8933	0.885338679	0.000863004	0.015196023	0.000678224	0.013888889	0.000771605	0.131419234	0.002427768	1663.648745	9.993470064	0.000354083	11
277	LQHP_3.5	LQHP	3.5	0.8921	0.885245448	0.001146494	0.018006607	0.000721624	0.028594771	0.001091995	0.114058123	0.004573592	1668.510412	14.85513721	3.11E-05	12
278	LQHPT_3.5	LQHPT	3.5	0.8921	0.885245448	0.001146494	0.018006607	0.000721624	0.028594771	0.001091995	0.114058123	0.004573592	1668.510412	14.85513721	3.11E-05	12
279	HPT_3.5	HPT	3.5	0.8912	0.884376007	0.001051488	0.017418702	0.000738449	0.028594771	0.001091995	0.12447479	0.002996746	1666.367562	12.71228727	9.09E-05	10
280	QPT_3.5	QPT	3.5	0.8888	0.879917169	0.000884639	0.013372374	0.000356678	0.028594771	0.001091995	0.110585901	0.002205689	1663.355398	9.700123045	0.00041002	8
281	L_3.6	L	3.6	0.8793	0.875741473	0.000614436	0.008399897	0.000514688	0.028594771	0.001091995	0.095880019	0.000487028	1677.654134	23.99885895	3.22E-07	6
282	LQ_3.6	LQ	3.6	0.8902	0.884613768	0.000812261	0.011134233	0.00062913	0.027777778	0.00308642	0.095880019	0.000487028	1658.207771	4.552496568	0.005377714	7
283	H_3.6	H	3.6	0.8963	0.885778122	0.000800764	0.018472289	0.000556463	0.013888889	0.000771605	0.089752568	0.005455832	1672.702379	19.04710467	3.83E-06	12
284	LQH_3.6	LQH	3.6	0.8929	0.885303472	0.000871322	0.01497235	0.000660063	0.013888889	0.000771605	0.131419234	0.002427768	1661.482818	7.827543109	0.001045756	10
285	LQHP_3.6	LQHP	3.6	0.8917	0.885168814	0.001167158	0.017945762	0.000714704	0.028594771	0.001091995	0.100169234	0.003396732	1672.23234	18.57706525	4.84E-06	13
286	LQHPT_3.6	LQHPT	3.6	0.8917	0.885168814	0.001167158	0.017945762	0.000714704	0.028594771	0.001091995	0.100169234	0.003396732	1672.23234	18.57706525	4.84E-06	13
287	HPT_3.6	HPT	3.6	0.8907	0.884262164	0.001064093	0.017404788	0.000732375	0.028594771	0.001091995	0.110585901	0.002205689	1664.327973	10.67269862	0.000252123	9
288	QPT_3.6	QPT	3.6	0.8886	0.879911625	0.00088445	0.013206917	0.000340353	0.028594771	0.001091995	0.110585901	0.002205689	1663.556369	9.901093976	0.000370821	8
289	L_3.7	L	3.7	0.8792	0.875716721	0.000621236	0.008428525	0.000514246	0.028594771	0.001091995	0.095880019	0.000487028	1677.800459	24.14518434	2.99E-07	6
290	LQ_3.7	LQ	3.7	0.8902	0.884626443	0.000818751	0.011083153	0.000621455	0.027777778	0.00308642	0.095880019	0.000487028	1658.455841	4.800566219	0.004750399	7
291	H_3.7	H	3.7	0.8959	0.885639385	0.000800148	0.018541787	0.000552205	0.013888889	0.000771605	0.089752568	0.005455832	1676.591557	22.93628257	5.48E-07	13
292	LQH_3.7	LQH	3.7	0.8927	0.885195731	0.000864086	0.014823954	0.000631474	0.013888889	0.000771605	0.131419234	0.002427768	1661.853255	8.197980497	0.000868942	10
293	LQHP_3.7	LQHP	3.7	0.8914	0.885110618	0.001180925	0.017839969	0.000701981	0.028594771	0.001091995	0.100169234	0.003396732	1672.900788	19.24551336	3.47E-06	13
294	LQHPT_3.7	LQHPT	3.7	0.8914	0.885110618	0.001180925	0.017839969	0.000701981	0.028594771	0.001091995	0.100169234	0.003396732	1672.900788	19.24551336	3.47E-06	13
295	HPT_3.7	HPT	3.7	0.8905	0.884191174	0.001070971	0.017203926	0.000722438	0.028594771	0.001091995	0.110585901	0.002205689	1664.966399	11.31112451	0.000183223	9
296	QPT_3.7	QPT	3.7	0.8885	0.879840397	0.000890394	0.013074003	0.000328186	0.028594771	0.001091995	0.110585901	0.002205689	1663.856238	10.20096308	0.00031919	8
297	L_3.8	L	3.8	0.8791	0.875668641	0.000628224	0.0084306	0.000516459	0.028594771	0.001091995	0.095880019	0.000487028	1677.925525	24.27025023	2.81E-07	6
298	LQ_3.8	LQ	3.8	0.89	0.884555157	0.000829644	0.011072353	0.000621833	0.027777778	0.00308642	0.095880019	0.000487028	1658.887953	5.232678086	0.00382735	7
299	H_3.8	H	3.8	0.8956	0.885597424	0.000823339	0.018591616	0.000547367	0.013888889	0.000771605	0.089752568	0.005455832	1683.955478	30.30020305	1.38E-08	15
300	LQH_3.8	LQH	3.8	0.8921	0.885074306	0.000853735	0.014646208	0.000604872	0.013888889	0.000771605	0.131419234	0.002427768	1662.661809	9.006534084	0.000579984	10
301	LQHP_3.8	LQHP	3.8	0.891	0.885070381	0.001187765	0.017610344	0.000690449	0.028594771	0.001091995	0.100169234	0.003396732	1667.630937	13.97566218	4.83E-05	11
302	LQHPT_3.8	LQHPT	3.8	0.891	0.885070381	0.001187765	0.017610344	0.000690449	0.028594771	0.001091995	0.100169234	0.003396732	1667.630937	13.97566218	4.83E-05	11
303	HPT_3.8	HPT	3.8	0.8903	0.884048305	0.001084877	0.017186854	0.000717809	0.028594771	0.001091995	0.110585901	0.002205689	1668.065481	14.41020656	3.89E-05	10
304	QPT_3.8	QPT	3.8	0.8884	0.879811277	0.000892533	0.012958073	0.000319468	0.028594771	0.001091995	0.110585901	0.002205689	1659.163827	5.508552351	0.003334209	6
305	L_3.9	L	3.9	0.879	0.875615924	0.000632088	0.008449524	0.000513113	0.028594771	0.001091995	0.095880019	0.000487028	1678.108436	24.4531612	2.57E-07	6
306	LQ_3.9	LQ	3.9	0.8899	0.884542768	0.000833248	0.011010461	0.000615443	0.027777778	0.00308642	0.095880019	0.000487028	1659.122543	5.467267999	0.00340375	7
307	H_3.9	H	3.9	0.8951	0.885498413	0.000827173	0.018560787	0.00053738	0.013888889	0.000771605	0.089752568	0.005455832	1681.68799	28.03271493	4.28E-08	14
308	LQH_3.9	LQH	3.9	0.892	0.885166369	0.000879321	0.01453762	0.000585295	0.013888889	0.000771605	0.131419234	0.002427768	1660.270081	6.614805992	0.001917666	9
309	LQHP_3.9	LQHP	3.9	0.8908	0.885030853	0.001194512	0.01742426	0.000677956	0.028594771	0.001091995	0.100169234	0.003396732	1668.056591	14.40131646	3.91E-05	11
310	LQHPT_3.9	LQHPT	3.9	0.8908	0.885030853	0.001194512	0.01742426	0.000677956	0.028594771	0.001091995	0.100169234	0.003396732	1668.056591	14.40131646	3.91E-05	11
311	HPT_3.9	HPT	3.9	0.89	0.883899895	0.001079571	0.017026421	0.000696944	0.028594771	0.001091995	0.110585901	0.002205689	1668.838997	15.18372244	2.64E-05	10
312	QPT_3.9	QPT	3.9	0.8883	0.87967795	0.000897865	0.01284518	0.00031145	0.028594771	0.001091995	0.110585901	0.002205689	1661.87611	8.220834698	0.000859069	7
313	L_4	L	4	0.879	0.875556917	0.000636166	0.008474596	0.000512501	0.028594771	0.001091995	0.095880019	0.000487028	1678.205499	24.55022427	2.44E-07	6
314	LQ_4	LQ	4	0.8899	0.884520756	0.000842955	0.010974087	0.000610465	0.027777778	0.00308642	0.095880019	0.000487028	1659.265281	5.610006198	0.003169293	7
315	H_4	H	4	0.8946	0.885632461	0.000829384	0.018424247	0.000532424	0.013888889	0.000771605	0.089752568	0.005455832	1676.666427	23.01115255	5.28E-07	12
316	LQH_4	LQH	4	0.8919	0.885129024	0.000885505	0.014448978	0.000573241	0.013888889	0.000771605	0.131419234	0.002427768	1655.370476	1.715200851	0.022218189	7
317	LQHP_4	LQHP	4	0.8906	0.884801494	0.001201743	0.017410414	0.000676088	0.028594771	0.001091995	0.100169234	0.003396732	1668.607092	14.95181764	2.97E-05	11
318	LQHPT_4	LQHPT	4	0.8906	0.884801494	0.001201743	0.017410414	0.000676088	0.028594771	0.001091995	0.100169234	0.003396732	1668.607092	14.95181764	2.97E-05	11
319	HPT_4	HPT	4	0.8898	0.883788428	0.001094953	0.016920195	0.000686531	0.028594771	0.001091995	0.110585901	0.002205689	1666.726248	13.07097324	7.60E-05	9
320	QPT_4	QPT	4	0.8882	0.879500788	0.000906103	0.01285204	0.000308021	0.028594771	0.001091995	0.110585901	0.002205689	1662.158436	8.503161088	0.000745971	7
