# Supplementary material for: The Potential Habitat Response of Cyclobalanopsis gilva to Climate Change
Source: Plants (Basel). 2024 Aug 22;13(16):2336. doi: 10.3390/plants13162336 (PMC11360705; doi:10.3390/plants13162336)
Supplement: Supplementary file 1 [file plants-13-02336-s001.zip › supplementary materials/Table S3 Pearson correlation analysis_Cyclobalanopsis gilva .xlsx]

## Sheet: Sheet1
Correlation
		bio1	bio2	bio5	bio6	bio8	bio14	bio15	bio17
bio1	Pearson correlation	1	0.0301243	.729**	.801**	.743**	0.109401	0.0616202	0.123855
bio2	Pearson correlation	0.0301243	1	.489**	-.445**	0.0312598	-.469**	.275*	-.467**
bio5	Pearson correlation	.729**	.489**	1	0.187392	.592**	-0.126973	-0.117725	-0.102622
bio6	Pearson correlation	.801**	-.445**	0.187392	1	.567**	.321**	0.12504	.320**
bio8	Pearson correlation	.743**	0.0312598	.592**	.567**	1	-0.137854	0.198411	-0.166944
bio14	Pearson correlation	0.109401	-.469**	-0.126973	.321**	-0.137854	1	-.687**	.990**
bio15	Pearson correlation	0.0616202	.275*	-0.117725	0.12504	0.198411	-.687**	1	-.707**
bio17	Pearson correlation	0.123855	-.467**	-0.102622	.259*	-0.166944	.990**	-.707**	1
*At level 0.05 (two-tailed), the correlation was significant
** At level 0.01 (two-tailed), the correlation was significant.
