# Supplementary material for: The Potential Habitat Response of Cyclobalanopsis gilva to Climate Change
Source: Plants (Basel). 2024 Aug 22;13(16):2336. doi: 10.3390/plants13162336 (PMC11360705; doi:10.3390/plants13162336)
Supplement: Supplementary file 1 [file plants-13-02336-s001.zip › supplementary materials/Table S4 Maximum, minimum and average values of climate variables.xlsx]

## Sheet: Sheet1
	Current			Last interglacial	Last glacial maximum	Middle Holocene
	Maximum value	Minimum value	Mean value	Mean value	Mean value	Mean value
bio1(annual mean temperature)/℃	25.38	15.39	20.385	15.5296	-0.1296	13.8448
bio2(monthly temperature range )/℃	9.3	3.92	6.61	6.53	6.9756	6.23
bio5(maximum temperature of the warmest month )/℃	46.24	17.93	32.085	33.14	15.19	31.79
bio6(minimum temperature of the coldest month)/℃	15.05	-5.15	4.95	11.52	-18.6528	3.55
bio8(mean temperature of the wettest quarter )/℃	37.37	10.56	23.965	23.1104	21.5384	24.296
bio14(precipitation of the driest month)/mm	173.7	20.08	96.89	69.7068	91.9552	80.6096
bio15(coefficient of precipitation seasonality)/mm	79.43	10.99	45.21	55.01	73.398	59.9156
bio17(precipitation of the driest quarter)/mm	577.4	75.3	326.35	230.534	866.448	327.104
